# Supplementary material for: The Ectonucleotidases CD39 and CD73 and the Purinergic Receptor P2X4 Serve as Prognostic Markers in Non-Small Cell Lung Cancer
Source: Cancers (Basel). 2025 Mar 28;17(7):1142. doi: 10.3390/cancers17071142 (PMC11987875; doi:10.3390/cancers17071142)
Supplement: Supplementary file 1 [file cancers-17-01142-s001.zip]

Archive with 14 entries (14 files):
- Table S9 Uni- and Multi-variable Cox-Regression of p2x7 Expression.pdf
- Table S10 Uni- and Multi-variable Cox-Regression of p2x7 Expression in the SCC Subgroup.pdf
- Table S11 Uni- and Multi-variable Cox-Regression of p2x7 Expression in the ADC Subgroup.pdf
- Table S12 Uni- and Multi-variable Cox-Regression of p2x4 Expression.pdf
- Table S13 Uni- and Multi-variable Cox-Regression of P2X4 Expression in the SCC Subgroup.pdf
- Table S14 Uni- and Multi-variable Cox-Regression of P2X4 Expression in the ADC Subgroup.pdf
- Table S1 Clinicopathological Parameter.pdf
- Table S2 Antibody Expression.pdf
- Table S3 Uni- and Multi-variable Cox-Regression of CD39 Expression.pdf
- Table S4 Uni- and Multi-variable Cox-Regression of CD39 Expression in the SCC subgroup.pdf
- Table S5 Uni- and Multi-variable Cox-Regression of CD39 Expression in the ADC subgroup.pdf
- Table S6 Uni- and Multi-variable Cox-Regression of CD73 Expression.pdf
- Table S7 Uni- and Multi-variable Cox-Regression of CD73 Expression in the SCC Subgroup.pdf
- Table S8 Uni- and Multi-variable Cox-Regression of CD73 Expression in the ADC Subgroup.pdf
